# Supplementary material for: Synthesis and Evaluation of Some New 4H-Pyran Derivatives as Antioxidant, Antibacterial and Anti-HCT-116 Cells of CRC, with Molecular Docking, Antiproliferative, Apoptotic and ADME Investigations
Source: Pharmaceuticals (Basel). 2022 Jul 19;15(7):891. doi: 10.3390/ph15070891 (PMC9317316; doi:10.3390/ph15070891)
Supplement: Supplementary file 1 [file pharmaceuticals-15-00891-s001.zip]

Archive with 1 entries (1 files):
- pharmaceuticals-1758306-supplementary.PDF
